# Supplementary material for: Impact of Eco-Friendly Flame-Retardant Water-Blown Rigid Polyurethane Foams Containing Recycled Polyols for Insulation Applications
Source: Polymers (Basel). 2026 Mar 31;18(7):856. doi: 10.3390/polym18070856 (PMC13074954; doi:10.3390/polym18070856)
Supplement: Supplementary file 1 [file polymers-18-00856-s001.zip]

Archive with 1 entries (1 files):
- polymers-4155997-supplementary.pdf
